# Supplementary material for: Teaser: Individualized benchmarking and optimization of read mapping results for NGS data
Source: Genome Biol. 2015 Oct 22;16:235. doi: 10.1186/s13059-015-0803-1 (PMC4618857; doi:10.1186/s13059-015-0803-1)
Supplement: Additional file 2: — Configuration file used to benchmark Bowtie2 and demonstrates the simplicity of benchmarking 34 parameters using Teaser. (TXT 442 bytes) [file 13059_2015_803_MOESM2_ESM.txt]

parameters:
   bowtie2_presets:
      title: Presets
      mapper: bowtie2
      define: ["--very-fast", "--fast", "--sensitive", "--very-sensitive", "--very-fast-local", "--fast-local", "--sensitive-local", "--very-sensitive-local"]

   bowtie2_exhaustive:
      title: Exhaustive
      mapper: bowtie2
      generate:
        - ["-D 5","-D 15","-D 30"]
        - ["-R 1","-R 5","-R 20"]
        - ["-L 15", "-L 20", "-L 30"]
